# Supplementary material for: Projecting the Potential Distribution Areas of Ixodes scapularis (Acari: Ixodidae) Driven by Climate Change
Source: Biology (Basel). 2022 Jan 10;11(1):107. doi: 10.3390/biology11010107 (PMC8773098; doi:10.3390/biology11010107)
Supplement: Supplementary file 1 [file biology-11-00107-s001.zip]

Archive with 2 entries (2 files):
- Table S1 Climate variables used in projecting the potential geographic distribution of I. scapularis..pdf
- Table S2 The distribution points of I. scapulalis for model operation.csv
