# Supplementary material for: Projecting the Potential Distribution Areas of Ixodes scapularis (Acari: Ixodidae) Driven by Climate Change
Source: Biology (Basel). 2022 Jan 10;11(1):107. doi: 10.3390/biology11010107 (PMC8773098; doi:10.3390/biology11010107)
Supplement: Supplementary file 1 [file biology-11-00107-s001.zip › Table S2 The distribution points of I. scapulalis for model operation.csv]

species	Longitude	Latitude
Ixodes scapularis	-103.636272	41.814094
Ixodes scapularis	-100.918259	28.414426
Ixodes scapularis	-100.506667	27.023333
Ixodes scapularis	-100.487125	48.98708
Ixodes scapularis	-100.2921	25.785133
Ixodes scapularis	-99.926803	24.10053
Ixodes scapularis	-99.9	23.9
Ixodes scapularis	-99.828261	50.558401
Ixodes scapularis	-99.321594	49.648391
Ixodes scapularis	-98.807962	30.107342
Ixodes scapularis	-98.503852	34.727014
Ixodes scapularis	-97.78672	30.149575
Ixodes scapularis	-97.698793	30.242035
Ixodes scapularis	-97.521306	25.840528
Ixodes scapularis	-97.439478	35.222567
Ixodes scapularis	-97.417162	25.848683
Ixodes scapularis	-97.322	50.138
Ixodes scapularis	-97.322	49.774
Ixodes scapularis	-97.32	49.77
Ixodes scapularis	-97.265728	30.07114
Ixodes scapularis	-97.24263	32.771453
Ixodes scapularis	-97.190365	32.768452
Ixodes scapularis	-97.14	49.9
Ixodes scapularis	-97.138	49.895
Ixodes scapularis	-97.077913	36.154834
Ixodes scapularis	-97.002093	49.177856
Ixodes scapularis	-96.936466	35.929152
Ixodes scapularis	-96.936341	32.954999
Ixodes scapularis	-96.927841	33.031126
Ixodes scapularis	-96.908977	35.953661
Ixodes scapularis	-96.819458	50.087081
Ixodes scapularis	-96.691111	15.898611
Ixodes scapularis	-96.652811	32.962478
Ixodes scapularis	-96.621944	16.033889
Ixodes scapularis	-96.589692	33.732453
Ixodes scapularis	-96.566905	48.361523
Ixodes scapularis	-96.377147	30.644592
Ixodes scapularis	-96.31667	30.66667
Ixodes scapularis	-95.878786	32.559341
Ixodes scapularis	-95.777185	36.312167
Ixodes scapularis	-95.539824	30.632783
Ixodes scapularis	-95.475833	30.742778
Ixodes scapularis	-95.286392	30.024166
Ixodes scapularis	-95.253333	30.941
Ixodes scapularis	-95.236458	47.253433
Ixodes scapularis	-95.198665	38.806522
Ixodes scapularis	-94.910084	30.656615
Ixodes scapularis	-94.889374	47.166781
Ixodes scapularis	-94.787794	35.460642
Ixodes scapularis	-94.67556	34.19389
Ixodes scapularis	-94.658167	49.672604
Ixodes scapularis	-94.56	48.722
Ixodes scapularis	-94.522193	47.541775
Ixodes scapularis	-94.385989	45.596344
Ixodes scapularis	-94.363454	46.795316
Ixodes scapularis	-94.346772	30.610572
Ixodes scapularis	-94.34676	45.47563
Ixodes scapularis	-94.289918	36.631125
Ixodes scapularis	-94.222422	30.720953
Ixodes scapularis	-94.192808	46.709535
Ixodes scapularis	-94.127926	30.238602
Ixodes scapularis	-94.091859	36.010709
Ixodes scapularis	-94	38
Ixodes scapularis	-93.993897	37.897533
Ixodes scapularis	-93.935808	41.576347
Ixodes scapularis	-93.775187	47.626923
Ixodes scapularis	-93.741303	36.086187
Ixodes scapularis	-93.7	36
Ixodes scapularis	-93.687893	45.525414
Ixodes scapularis	-93.6657	45.39432
Ixodes scapularis	-93.655568	44.724041
Ixodes scapularis	-93.565819	47.229735
Ixodes scapularis	-93.565117	47.229912
Ixodes scapularis	-93.5164	44.225075
Ixodes scapularis	-93.488948	46.653104
Ixodes scapularis	-93.232942	47.193632
Ixodes scapularis	-93.199486	45.402088
Ixodes scapularis	-93.138063	44.475488
Ixodes scapularis	-93.089958	44.953703
Ixodes scapularis	-93.028794	44.788028
Ixodes scapularis	-92.93379	45.287908
Ixodes scapularis	-92.806642	46.372722
Ixodes scapularis	-92.771314	45.042221
Ixodes scapularis	-92.606673	45.178148
Ixodes scapularis	-92.536133	31.176942
Ixodes scapularis	-92.4292	34.990945
Ixodes scapularis	-92.385394	46.860055
Ixodes scapularis	-92.29	34.746
Ixodes scapularis	-92.233155	38.591378
Ixodes scapularis	-92.204597	38.747725
Ixodes scapularis	-92.192903	46.866638
Ixodes scapularis	-92.101148	44.397792
Ixodes scapularis	-92	34.23
Ixodes scapularis	-91.755342	36.524467
Ixodes scapularis	-91.7475	47.954444
Ixodes scapularis	-91.659854	47.773021
Ixodes scapularis	-91.53654	36.49487
Ixodes scapularis	-91.513142	31.072459
Ixodes scapularis	-91.50139	29.79583
Ixodes scapularis	-91.483	36.316
Ixodes scapularis	-91.30455	36.993626
Ixodes scapularis	-91.291557	44.935658
Ixodes scapularis	-91.279787	38.79253
Ixodes scapularis	-91.238619	43.160499
Ixodes scapularis	-91.21554	43.725955
Ixodes scapularis	-91.196091	47.381851
Ixodes scapularis	-91.162223	30.445008
Ixodes scapularis	-91.008919	43.421422
Ixodes scapularis	-90.93992	46.706092
Ixodes scapularis	-90.913305	30.350142
Ixodes scapularis	-90.901774	36.964029
Ixodes scapularis	-90.891427	46.58817
Ixodes scapularis	-90.872812	43.733117
Ixodes scapularis	-90.660692	36.045319
Ixodes scapularis	-90.634025	42.460512
Ixodes scapularis	-90.513989	38.532323
Ixodes scapularis	-90.4796	41.5362
Ixodes scapularis	-90.428555	38.554838
Ixodes scapularis	-90.212354	44.077145
Ixodes scapularis	-90.051945	30.366977
Ixodes scapularis	-90.049689	30.366142
Ixodes scapularis	-90.042382	40.56847
Ixodes scapularis	-89.948978	43.339429
Ixodes scapularis	-89.927661	30.921723
Ixodes scapularis	-89.890158	30.535556
Ixodes scapularis	-89.824242	43.204345
Ixodes scapularis	-89.797057	43.646996
Ixodes scapularis	-89.675483	39.764091
Ixodes scapularis	-89.557128	37.141416
Ixodes scapularis	-89.549635	46.83545
Ixodes scapularis	-89.440508	37.554758
Ixodes scapularis	-89.4108	41.984
Ixodes scapularis	-89.39853	40.63312
Ixodes scapularis	-89.381351	42.923838
Ixodes scapularis	-89.357462	42.310005
Ixodes scapularis	-89.355767	41.890172
Ixodes scapularis	-89.317245	43.090564
Ixodes scapularis	-89.282133	48.469149
Ixodes scapularis	-89.204003	46.139978
Ixodes scapularis	-89.085005	42.27983
Ixodes scapularis	-89.033206	43.104626
Ixodes scapularis	-89.032394	41.257363
Ixodes scapularis	-88.993221	41.309903
Ixodes scapularis	-88.983392	34.178582
Ixodes scapularis	-88.859701	44.340545
Ixodes scapularis	-88.774974	33.46409
Ixodes scapularis	-88.707642	30.374953
Ixodes scapularis	-88.63497	30.37446
Ixodes scapularis	-88.597438	42.311631
Ixodes scapularis	-88.536362	47.270437
Ixodes scapularis	-88.526038	41.666989
Ixodes scapularis	-88.520969	44.634905
Ixodes scapularis	-88.493877	41.831553
Ixodes scapularis	-88.457749	42.827675
Ixodes scapularis	-88.4399	43.776201
Ixodes scapularis	-88.374363	42.955558
Ixodes scapularis	-88.371424	43.172818
Ixodes scapularis	-88.339438	42.275067
Ixodes scapularis	-88.278237	35.853965
Ixodes scapularis	-88.272222	42.921389
Ixodes scapularis	-88.270586	42.111975
Ixodes scapularis	-88.270378	42.111928
Ixodes scapularis	-88.138079	30.380987
Ixodes scapularis	-88.069948	41.23003
Ixodes scapularis	-88.0465	41.812676
Ixodes scapularis	-87.98793	41.956386
Ixodes scapularis	-87.977631	41.639025
Ixodes scapularis	-87.952113	41.57631
Ixodes scapularis	-87.933894	42.470947
Ixodes scapularis	-87.897142	41.799434
Ixodes scapularis	-87.823034	42.171982
Ixodes scapularis	-87.753536	43.777739
Ixodes scapularis	-87.748136	41.977346
Ixodes scapularis	-87.658973	46.751986
Ixodes scapularis	-87.61893	41.885094
Ixodes scapularis	-87.530403	41.48237
Ixodes scapularis	-87.527497	33.219505
Ixodes scapularis	-87.413478	30.350666
Ixodes scapularis	-87.402802	34.336311
Ixodes scapularis	-87.395896	41.291534
Ixodes scapularis	-87.091365	34.424528
Ixodes scapularis	-87.065514	41.660258
Ixodes scapularis	-87.065436	33.763009
Ixodes scapularis	-87.021481	35.284801
Ixodes scapularis	-86.99672	41.556347
Ixodes scapularis	-86.603221	41.757499
Ixodes scapularis	-86.59038	33.790394
Ixodes scapularis	-86.588272	41.913292
Ixodes scapularis	-86.364967	34.612995
Ixodes scapularis	-86.270225	39.323788
Ixodes scapularis	-86.237961	41.651436
Ixodes scapularis	-86.209125	44.529598
Ixodes scapularis	-86.16852	39.2497
Ixodes scapularis	-86.15773	39.363892
Ixodes scapularis	-86.157569	39.363232
Ixodes scapularis	-86.129036	35.673575
Ixodes scapularis	-86.10332	35.483994
Ixodes scapularis	-86.030159	31.884802
Ixodes scapularis	-85.97023	42.6221
Ixodes scapularis	-85.885597	31.345949
Ixodes scapularis	-85.779461	44.972877
Ixodes scapularis	-85.608649	30.320368
Ixodes scapularis	-85.560239	35.036422
Ixodes scapularis	-85.473914	36.168894
Ixodes scapularis	-85.432399	42.602123
Ixodes scapularis	-85.403177	42.406409
Ixodes scapularis	-85.371595	34.653236
Ixodes scapularis	-85.344429	42.342016
Ixodes scapularis	-85.327958	31.30455
Ixodes scapularis	-84.921278	42.810031
Ixodes scapularis	-84.627593	32.539029
Ixodes scapularis	-84.464508	31.195097
Ixodes scapularis	-84.397223	39.352778
Ixodes scapularis	-84.345	46.544
Ixodes scapularis	-84.260083	30.52155
Ixodes scapularis	-84.257355	37.566723
Ixodes scapularis	-84.257308	37.566811
Ixodes scapularis	-84.191923	30.439276
Ixodes scapularis	-84.163532	42.315968
Ixodes scapularis	-84.132979	42.512874
Ixodes scapularis	-84.12913	39.143568
Ixodes scapularis	-84.108779	42.420565
Ixodes scapularis	-84.061038	42.378217
Ixodes scapularis	-84.056957	39.066633
Ixodes scapularis	-84.049261	35.899723
Ixodes scapularis	-83.987973	42.470594
Ixodes scapularis	-83.918934	42.385418
Ixodes scapularis	-83.88662	42.311814
Ixodes scapularis	-83.886493	42.311955
Ixodes scapularis	-83.884998	39.389204
Ixodes scapularis	-83.803281	36.200908
Ixodes scapularis	-83.717806	42.28221
Ixodes scapularis	-83.674737	42.188758
Ixodes scapularis	-83.417252	38.780327
Ixodes scapularis	-83.351405	39.261808
Ixodes scapularis	-83.202201	39.851159
Ixodes scapularis	-83.071342	42.270142
Ixodes scapularis	-83.02	40
Ixodes scapularis	-82.965378	40.172225
Ixodes scapularis	-82.882	42.312
Ixodes scapularis	-82.757645	35.913942
Ixodes scapularis	-82.757328	35.914062
Ixodes scapularis	-82.63944	30.18944
Ixodes scapularis	-82.636753	29.579968
Ixodes scapularis	-82.619549	28.89675
Ixodes scapularis	-82.588662	42.039275
Ixodes scapularis	-82.579326	39.956413
Ixodes scapularis	-82.569503	29.042014
Ixodes scapularis	-82.566316	39.449008
Ixodes scapularis	-82.51844	41.962772
Ixodes scapularis	-82.443216	35.5961
Ixodes scapularis	-82.37603	36.268787
Ixodes scapularis	-82.323625	29.648642
Ixodes scapularis	-82.150371	36.632924
Ixodes scapularis	-82.133333	36.433368
Ixodes scapularis	-82.107192	40.853684
Ixodes scapularis	-82.003957	42.331987
Ixodes scapularis	-81.902589	43.392186
Ixodes scapularis	-81.847458	42.31337
Ixodes scapularis	-81.845855	29.754778
Ixodes scapularis	-81.841828	43.245333
Ixodes scapularis	-81.795616	41.257902
Ixodes scapularis	-81.731094	29.354133
Ixodes scapularis	-81.699636	41.190453
Ixodes scapularis	-81.662558	41.430297
Ixodes scapularis	-81.611178	41.379664
Ixodes scapularis	-81.570611	41.322309
Ixodes scapularis	-81.544466	41.029424
Ixodes scapularis	-81.5348	41.236574
Ixodes scapularis	-81.520517	42.452389
Ixodes scapularis	-81.508208	40.123731
Ixodes scapularis	-81.50405	29.780119
Ixodes scapularis	-81.484511	41.065163
Ixodes scapularis	-81.48	26.13
Ixodes scapularis	-81.47	26.26
Ixodes scapularis	-81.460603	42.936713
Ixodes scapularis	-81.445855	44.410208
Ixodes scapularis	-81.445518	30.257858
Ixodes scapularis	-81.428185	41.008219
Ixodes scapularis	-81.427573	40.185873
Ixodes scapularis	-81.424483	41.125136
Ixodes scapularis	-81.418215	41.553082
Ixodes scapularis	-81.417792	31.07289
Ixodes scapularis	-81.414688	30.438238
Ixodes scapularis	-81.371132	41.235577
Ixodes scapularis	-81.357982	31.509605
Ixodes scapularis	-81.352175	27.181661
Ixodes scapularis	-81.340286	30.016347
Ixodes scapularis	-81.33905	41.72652
Ixodes scapularis	-81.310506	40.978339
Ixodes scapularis	-81.304078	41.156334
Ixodes scapularis	-81.29	28.46
Ixodes scapularis	-81.273758	41.361125
Ixodes scapularis	-81.238555	40.424755
Ixodes scapularis	-81.237879	41.152574
Ixodes scapularis	-81.167194	42.668978
Ixodes scapularis	-81.117863	41.811996
Ixodes scapularis	-81.081471	40.828036
Ixodes scapularis	-81.07702	38.090465
Ixodes scapularis	-81.015729	40.036792
Ixodes scapularis	-81	34
Ixodes scapularis	-80.93	26.75
Ixodes scapularis	-80.887475	43.033989
Ixodes scapularis	-80.844	42.764
Ixodes scapularis	-80.831456	40.515977
Ixodes scapularis	-80.771105	40.724445
Ixodes scapularis	-80.673178	43.191343
Ixodes scapularis	-80.656005	40.814817
Ixodes scapularis	-80.625074	42.651438
Ixodes scapularis	-80.623763	41.009075
Ixodes scapularis	-80.591513	40.163989
Ixodes scapularis	-80.591025	40.163731
Ixodes scapularis	-80.555157	45.928689
Ixodes scapularis	-80.553338	42.616025
Ixodes scapularis	-80.530307	41.946423
Ixodes scapularis	-80.473875	42.67058
Ixodes scapularis	-80.472569	41.923054
Ixodes scapularis	-80.459237	37.241025
Ixodes scapularis	-80.453156	39.878753
Ixodes scapularis	-80.442678	43.405437
Ixodes scapularis	-80.438611	40.508611
Ixodes scapularis	-80.414769	33.566897
Ixodes scapularis	-80.410304	42.58322
Ixodes scapularis	-80.396652	40.622992
Ixodes scapularis	-80.383354	37.188163
Ixodes scapularis	-80.367916	33.595781
Ixodes scapularis	-80.35069	42.00579
Ixodes scapularis	-80.345163	32.677276
Ixodes scapularis	-80.341311	42.704658
Ixodes scapularis	-80.321778	40.705272
Ixodes scapularis	-80.305	42.836
Ixodes scapularis	-80.302688	43.559458
Ixodes scapularis	-80.298447	43.099075
Ixodes scapularis	-80.298429	36.873579
Ixodes scapularis	-80.286271	38.951716
Ixodes scapularis	-80.261817	40.23409
Ixodes scapularis	-80.251777	43.502731
Ixodes scapularis	-80.249073	43.694348
Ixodes scapularis	-80.235886	44.511136
Ixodes scapularis	-80.202599	42.554345
Ixodes scapularis	-80.184632	34.19559
Ixodes scapularis	-80.184128	40.656792
Ixodes scapularis	-80.164183	32.563696
Ixodes scapularis	-80.153306	37.412238
Ixodes scapularis	-80.142719	44.203438
Ixodes scapularis	-80.133794	40.396336
Ixodes scapularis	-80.12038	40.272863
Ixodes scapularis	-80.120135	40.273367
Ixodes scapularis	-80.118208	40.618991
Ixodes scapularis	-80.113537	37.454167
Ixodes scapularis	-80.108231	39.722766
Ixodes scapularis	-80.092683	40.941365
Ixodes scapularis	-80.039919	42.072353
Ixodes scapularis	-80.03528	44.87226
Ixodes scapularis	-80.014453	43.439302
Ixodes scapularis	-80.01384	40.402998
Ixodes scapularis	-80.011552	40.504337
Ixodes scapularis	-79.989335	44.535309
Ixodes scapularis	-79.979523	39.578954
Ixodes scapularis	-79.977775	40.594105
Ixodes scapularis	-79.967903	44.2245
Ixodes scapularis	-79.965352	38.933764
Ixodes scapularis	-79.944629	43.237639
Ixodes scapularis	-79.944237	44.041486
Ixodes scapularis	-79.944008	44.041356
Ixodes scapularis	-79.939635	40.434751
Ixodes scapularis	-79.933088	39.775637
Ixodes scapularis	-79.907594	43.328863
Ixodes scapularis	-79.906826	40.543772
Ixodes scapularis	-79.889198	43.256811
Ixodes scapularis	-79.873063	43.951725
Ixodes scapularis	-79.868681	43.411381
Ixodes scapularis	-79.864919	40.191361
Ixodes scapularis	-79.842931	40.538746
Ixodes scapularis	-79.833674	36.103634
Ixodes scapularis	-79.81152	39.692123
Ixodes scapularis	-79.800542	44.322023
Ixodes scapularis	-79.789668	43.217505
Ixodes scapularis	-79.779115	44.442033
Ixodes scapularis	-79.779039	44.442078
Ixodes scapularis	-79.757683	40.589262
Ixodes scapularis	-79.723258	39.1243
Ixodes scapularis	-79.714702	40.932414
Ixodes scapularis	-79.699797	40.73502
Ixodes scapularis	-79.694038	40.54823
Ixodes scapularis	-79.69	43.467
Ixodes scapularis	-79.682735	44.437961
Ixodes scapularis	-79.677345	41.103875
Ixodes scapularis	-79.675963	44.336173
Ixodes scapularis	-79.668267	43.860492
Ixodes scapularis	-79.666321	43.554139
Ixodes scapularis	-79.658502	45.1501
Ixodes scapularis	-79.589	43.966
Ixodes scapularis	-79.586836	43.749767
Ixodes scapularis	-79.580767	40.292046
Ixodes scapularis	-79.580451	40.999844
Ixodes scapularis	-79.57893	43.640263
Ixodes scapularis	-79.56663	42.25878
Ixodes scapularis	-79.562	43.194
Ixodes scapularis	-79.557317	40.704695
Ixodes scapularis	-79.557215	40.704758
Ixodes scapularis	-79.534958	40.144756
Ixodes scapularis	-79.53161	44.030014
Ixodes scapularis	-79.50312	39.86533
Ixodes scapularis	-79.5	43.074
Ixodes scapularis	-79.45854	46.311365
Ixodes scapularis	-79.42517	42.343
Ixodes scapularis	-79.415192	40.85275
Ixodes scapularis	-79.40168	40.020683
Ixodes scapularis	-79.389614	40.332589
Ixodes scapularis	-79.38	43.65
Ixodes scapularis	-79.378	42.926
Ixodes scapularis	-79.370935	39.419941
Ixodes scapularis	-79.370823	39.420096
Ixodes scapularis	-79.342453	39.715881
Ixodes scapularis	-79.341157	39.715831
Ixodes scapularis	-79.32542	42.43771
Ixodes scapularis	-79.29348	39.465103
Ixodes scapularis	-79.284177	40.139201
Ixodes scapularis	-79.270147	45.41348
Ixodes scapularis	-79.262	43.881
Ixodes scapularis	-79.251	42.992
Ixodes scapularis	-79.201724	43.768297
Ixodes scapularis	-79.196643	34.482825
Ixodes scapularis	-79.182795	40.630408
Ixodes scapularis	-79.167828	43.817112
Ixodes scapularis	-79.140036	44.068019
Ixodes scapularis	-79.128768	37.360481
Ixodes scapularis	-79.093261	40.32687
Ixodes scapularis	-79.087	43.088
Ixodes scapularis	-79.073683	43.898365
Ixodes scapularis	-79.053086	40.592306
Ixodes scapularis	-79.046373	33.760689
Ixodes scapularis	-79.019165	41.660601
Ixodes scapularis	-78.946013	39.699959
Ixodes scapularis	-78.941491	43.851331
Ixodes scapularis	-78.884804	43.915088
Ixodes scapularis	-78.84876	42.44472
Ixodes scapularis	-78.848293	42.027199
Ixodes scapularis	-78.749218	43.923834
Ixodes scapularis	-78.747667	44.081404
Ixodes scapularis	-78.734922	44.339841
Ixodes scapularis	-78.732165	44.339338
Ixodes scapularis	-78.720326	42.88646
Ixodes scapularis	-78.689438	37.928803
Ixodes scapularis	-78.67115	42.974225
Ixodes scapularis	-78.652068	42.773544
Ixodes scapularis	-78.649388	39.707776
Ixodes scapularis	-78.633237	44.097157
Ixodes scapularis	-78.633155	44.096894
Ixodes scapularis	-78.622309	43.963712
Ixodes scapularis	-78.56316	44.067946
Ixodes scapularis	-78.55	45.18
Ixodes scapularis	-78.518482	38.898092
Ixodes scapularis	-78.509	45.046
Ixodes scapularis	-78.504519	42.678497
Ixodes scapularis	-78.503907	40.018692
Ixodes scapularis	-78.495661	44.074881
Ixodes scapularis	-78.490845	38.851332
Ixodes scapularis	-78.454056	37.17724
Ixodes scapularis	-78.439079	41.82118
Ixodes scapularis	-78.434848	44.500233
Ixodes scapularis	-78.434087	44.500289
Ixodes scapularis	-78.315402	37.502462
Ixodes scapularis	-78.308517	44.314373
Ixodes scapularis	-78.308472	44.314422
Ixodes scapularis	-78.227608	44.644603
Ixodes scapularis	-78.152483	39.044514
Ixodes scapularis	-78.130454	44.116862
Ixodes scapularis	-78.042467	42.986147
Ixodes scapularis	-78.03301	41.564251
Ixodes scapularis	-78.020539	38.953955
Ixodes scapularis	-78.006278	42.601327
Ixodes scapularis	-77.967849	44.125754
Ixodes scapularis	-77.95877	37.52943
Ixodes scapularis	-77.958611	40.775833
Ixodes scapularis	-77.882181	40.730162
Ixodes scapularis	-77.819031	42.242348
Ixodes scapularis	-77.816667	44.238333
Ixodes scapularis	-77.797783	40.775172
Ixodes scapularis	-77.797692	40.775122
Ixodes scapularis	-77.790833	44.286667
Ixodes scapularis	-77.754274	44.516655
Ixodes scapularis	-77.743617	44.045205
Ixodes scapularis	-77.743458	44.04501
Ixodes scapularis	-77.730233	43.994872
Ixodes scapularis	-77.69587	42.998828
Ixodes scapularis	-77.688095	40.704563
Ixodes scapularis	-77.656109	40.887874
Ixodes scapularis	-77.63859	43.210533
Ixodes scapularis	-77.608011	42.922281
Ixodes scapularis	-77.557991	43.118835
Ixodes scapularis	-77.556793	43.031925
Ixodes scapularis	-77.545998	44.114555
Ixodes scapularis	-77.527377	39.107754
Ixodes scapularis	-77.501307	39.022306
Ixodes scapularis	-77.486258	38.863514
Ixodes scapularis	-77.481999	42.977776
Ixodes scapularis	-77.474104	44.276524
Ixodes scapularis	-77.457328	43.204813
Ixodes scapularis	-77.43975	38.755195
Ixodes scapularis	-77.428123	34.558662
Ixodes scapularis	-77.408409	38.330776
Ixodes scapularis	-77.400017	39.071267
Ixodes scapularis	-77.390465	44.162106
Ixodes scapularis	-77.390113	41.063897
Ixodes scapularis	-77.327665	42.598208
Ixodes scapularis	-77.301693	44.478319
Ixodes scapularis	-77.279238	38.917142
Ixodes scapularis	-77.269306	38.856505
Ixodes scapularis	-77.266743	37.781962
Ixodes scapularis	-77.25781	44.11805
Ixodes scapularis	-77.211664	44.498821
Ixodes scapularis	-77.175367	39.171027
Ixodes scapularis	-77.167411	42.175742
Ixodes scapularis	-77.149487	41.074506
Ixodes scapularis	-77.140821	39.04154
Ixodes scapularis	-77.139	44.009
Ixodes scapularis	-77.132184	38.8266
Ixodes scapularis	-77.115936	44.497258
Ixodes scapularis	-77.107057	39.112597
Ixodes scapularis	-77.087583	38.954419
Ixodes scapularis	-77.077789	42.110672
Ixodes scapularis	-77.060721	43.022611
Ixodes scapularis	-77.056831	43.074944
Ixodes scapularis	-77.006812	38.950677
Ixodes scapularis	-76.99605	44.474117
Ixodes scapularis	-76.96213	39.07365
Ixodes scapularis	-76.955833	44.917778
Ixodes scapularis	-76.944978	38.896538
Ixodes scapularis	-76.938082	38.844911
Ixodes scapularis	-76.912437	39.213425
Ixodes scapularis	-76.865222	38.169946
Ixodes scapularis	-76.860809	43.939669
Ixodes scapularis	-76.85326	38.903611
Ixodes scapularis	-76.844742	42.213172
Ixodes scapularis	-76.822188	39.001286
Ixodes scapularis	-76.821587	39.001694
Ixodes scapularis	-76.776944	38.585556
Ixodes scapularis	-76.774389	44.128528
Ixodes scapularis	-76.770982	39.319611
Ixodes scapularis	-76.757744	39.027342
Ixodes scapularis	-76.756155	42.177797
Ixodes scapularis	-76.749813	39.372318
Ixodes scapularis	-76.733652	39.464767
Ixodes scapularis	-76.697753	38.781371
Ixodes scapularis	-76.695755	39.633217
Ixodes scapularis	-76.688771	45.281419
Ixodes scapularis	-76.687918	39.882853
Ixodes scapularis	-76.684792	42.614703
Ixodes scapularis	-76.680938	44.655033
Ixodes scapularis	-76.674055	44.502943
Ixodes scapularis	-76.671678	45.164578
Ixodes scapularis	-76.666059	42.542294
Ixodes scapularis	-76.656639	42.295094
Ixodes scapularis	-76.649118	44.910415
Ixodes scapularis	-76.644097	43.283294
Ixodes scapularis	-76.639669	39.322855
Ixodes scapularis	-76.62158	44.240359
Ixodes scapularis	-76.620261	45.007054
Ixodes scapularis	-76.610887	42.454512
Ixodes scapularis	-76.590826	42.38353
Ixodes scapularis	-76.586219	45.093525
Ixodes scapularis	-76.584534	36.538692
Ixodes scapularis	-76.566658	37.875038
Ixodes scapularis	-76.552	44.5625
Ixodes scapularis	-76.55153	42.23562
Ixodes scapularis	-76.548805	44.394569
Ixodes scapularis	-76.518613	37.750173
Ixodes scapularis	-76.516789	44.866406
Ixodes scapularis	-76.511318	39.527897
Ixodes scapularis	-76.502992	42.312709
Ixodes scapularis	-76.492085	44.473006
Ixodes scapularis	-76.486516	39.394287
Ixodes scapularis	-76.466358	44.782225
Ixodes scapularis	-76.458919	44.266762
Ixodes scapularis	-76.450976	44.396463
Ixodes scapularis	-76.436863	42.464671
Ixodes scapularis	-76.436079	40.330506
Ixodes scapularis	-76.418695	42.37598
Ixodes scapularis	-76.409139	44.592614
Ixodes scapularis	-76.407134	43.180868
Ixodes scapularis	-76.391739	44.675575
Ixodes scapularis	-76.383465	45.139498
Ixodes scapularis	-76.340678	44.574357
Ixodes scapularis	-76.335933	42.323517
Ixodes scapularis	-76.335342	45.480975
Ixodes scapularis	-76.310833	37.065278
Ixodes scapularis	-76.299151	43.456734
Ixodes scapularis	-76.272	44.279
Ixodes scapularis	-76.261863	40.502982
Ixodes scapularis	-76.250814	42.567969
Ixodes scapularis	-76.24711	45.23528
Ixodes scapularis	-76.246	44.897
Ixodes scapularis	-76.233	44.48
Ixodes scapularis	-76.223313	45.203878
Ixodes scapularis	-76.223167	44.779655
Ixodes scapularis	-76.198083	40.669758
Ixodes scapularis	-76.163	44.33
Ixodes scapularis	-76.14759	44.880927
Ixodes scapularis	-76.146189	42.829757
Ixodes scapularis	-76.140792	43.033734
Ixodes scapularis	-76.139803	43.029917
Ixodes scapularis	-76.13	39.47
Ixodes scapularis	-76.116508	45.057292
Ixodes scapularis	-76.078998	45.384044
Ixodes scapularis	-76.060454	44.986167
Ixodes scapularis	-76.054489	43.232608
Ixodes scapularis	-76.019207	44.492358
Ixodes scapularis	-76.01889	44.4925
Ixodes scapularis	-76.018	44.406
Ixodes scapularis	-76.009677	41.550046
Ixodes scapularis	-76.001383	42.130538
Ixodes scapularis	-75.979875	45.201035
Ixodes scapularis	-75.959	44.3523
Ixodes scapularis	-75.952	44.626
Ixodes scapularis	-75.949478	45.349275
Ixodes scapularis	-75.902782	45.583893
Ixodes scapularis	-75.893547	41.269467
Ixodes scapularis	-75.890872	45.372438
Ixodes scapularis	-75.879	44.477
Ixodes scapularis	-75.877555	43.956588
Ixodes scapularis	-75.832483	45.303287
Ixodes scapularis	-75.810306	45.442917
Ixodes scapularis	-75.78	44.57
Ixodes scapularis	-75.752436	40.861725
Ixodes scapularis	-75.751412	44.702393
Ixodes scapularis	-75.746269	44.32526
Ixodes scapularis	-75.736022	43.155039
Ixodes scapularis	-75.73	45.4
Ixodes scapularis	-75.721667	44.943056
Ixodes scapularis	-75.721315	45.220432
Ixodes scapularis	-75.714454	35.937301
Ixodes scapularis	-75.71443	35.937327
Ixodes scapularis	-75.700419	45.081903
Ixodes scapularis	-75.68	44.59
Ixodes scapularis	-75.664542	42.835437
Ixodes scapularis	-75.650271	45.116979
Ixodes scapularis	-75.648293	45.304281
Ixodes scapularis	-75.628125	45.228664
Ixodes scapularis	-75.622133	45.558869
Ixodes scapularis	-75.546	44.843
Ixodes scapularis	-75.526841	41.430335
Ixodes scapularis	-75.495	45.034
Ixodes scapularis	-75.431274	45.124565
Ixodes scapularis	-75.360291	45.256989
Ixodes scapularis	-75.360214	45.256954
Ixodes scapularis	-75.343127	39.80448
Ixodes scapularis	-75.308017	40.044148
Ixodes scapularis	-75.297892	43.107256
Ixodes scapularis	-75.292971	40.658328
Ixodes scapularis	-75.29288	42.324837
Ixodes scapularis	-75.290564	40.710843
Ixodes scapularis	-75.27932	40.209827
Ixodes scapularis	-75.265018	41.184482
Ixodes scapularis	-75.25615	40.157439
Ixodes scapularis	-75.247278	38.826566
Ixodes scapularis	-75.242195	41.402467
Ixodes scapularis	-75.238922	39.935005
Ixodes scapularis	-75.235756	41.228825
Ixodes scapularis	-75.23	45.103
Ixodes scapularis	-75.22358	45.205517
Ixodes scapularis	-75.193779	41.302052
Ixodes scapularis	-75.10865	43.299731
Ixodes scapularis	-75.094734	40.057079
Ixodes scapularis	-75.003329	40.187979
Ixodes scapularis	-75.001389	40.481063
Ixodes scapularis	-74.987694	39.833007
Ixodes scapularis	-74.9692	40.629901
Ixodes scapularis	-74.960992	38.942745
Ixodes scapularis	-74.878243	42.64383
Ixodes scapularis	-74.873691	40.932699
Ixodes scapularis	-74.869015	40.325879
Ixodes scapularis	-74.80018	44.155995
Ixodes scapularis	-74.798989	45.030083
Ixodes scapularis	-74.794632	41.300908
Ixodes scapularis	-74.771711	40.415457
Ixodes scapularis	-74.749005	41.008092
Ixodes scapularis	-74.739361	40.921891
Ixodes scapularis	-74.729133	40.833687
Ixodes scapularis	-74.719454	40.757632
Ixodes scapularis	-74.65271	41.329082
Ixodes scapularis	-74.610152	41.05722
Ixodes scapularis	-74.608516	40.434596
Ixodes scapularis	-74.553036	40.746648
Ixodes scapularis	-74.55267	40.829185
Ixodes scapularis	-74.549542	40.238567
Ixodes scapularis	-74.532873	40.6028
Ixodes scapularis	-74.53277	40.602706
Ixodes scapularis	-74.524312	40.505758
Ixodes scapularis	-74.467661	40.599715
Ixodes scapularis	-74.455197	41.210727
Ixodes scapularis	-74.43792	44.219074
Ixodes scapularis	-74.437877	44.21912
Ixodes scapularis	-74.43775	40.51601
Ixodes scapularis	-74.436128	41.19772
Ixodes scapularis	-74.371041	42.060535
Ixodes scapularis	-74.367519	39.769277
Ixodes scapularis	-74.361991	40.536615
Ixodes scapularis	-74.356032	40.849246
Ixodes scapularis	-74.355055	40.847131
Ixodes scapularis	-74.336471	41.331376
Ixodes scapularis	-74.293445	40.740016
Ixodes scapularis	-74.253621	42.19793
Ixodes scapularis	-74.205231	41.213102
Ixodes scapularis	-74.175	45.292
Ixodes scapularis	-74.175	45.036
Ixodes scapularis	-74.170868	40.614425
Ixodes scapularis	-74.16217	41.9954
Ixodes scapularis	-74.155214	41.819615
Ixodes scapularis	-74.14	45.4
Ixodes scapularis	-74.138	45.74
Ixodes scapularis	-74.135	45.952
Ixodes scapularis	-74.116596	41.230674
Ixodes scapularis	-74.111343	41.407911
Ixodes scapularis	-74.109999	41.917687
Ixodes scapularis	-74.094	42.7153
Ixodes scapularis	-74.084844	41.130338
Ixodes scapularis	-74.084817	41.130107
Ixodes scapularis	-74.08	45.65
Ixodes scapularis	-74.038	45.682
Ixodes scapularis	-74.032747	41.908736
Ixodes scapularis	-74.02893	45.82248
Ixodes scapularis	-74.025383	42.050217
Ixodes scapularis	-74.000587	41.761541
Ixodes scapularis	-73.989306	41.147595
Ixodes scapularis	-73.966662	41.333861
Ixodes scapularis	-73.963	45.37
Ixodes scapularis	-73.951574	42.207811
Ixodes scapularis	-73.935775	40.971074
Ixodes scapularis	-73.933	45.316
Ixodes scapularis	-73.909905	42.016995
Ixodes scapularis	-73.89285	40.910045
Ixodes scapularis	-73.89078	42.320984
Ixodes scapularis	-73.89002	42.609769
Ixodes scapularis	-73.887138	41.796478
Ixodes scapularis	-73.865079	41.413088
Ixodes scapularis	-73.864278	42.197658
Ixodes scapularis	-73.856	45.449
Ixodes scapularis	-73.850761	42.715588
Ixodes scapularis	-73.85	45.65
Ixodes scapularis	-73.847	45.186
Ixodes scapularis	-73.841926	41.209606
Ixodes scapularis	-73.841845	41.20896
Ixodes scapularis	-73.841368	41.209411
Ixodes scapularis	-73.835459	41.126745
Ixodes scapularis	-73.834519	42.381482
Ixodes scapularis	-73.825405	42.610083
Ixodes scapularis	-73.81453	42.88068
Ixodes scapularis	-73.809608	40.869631
Ixodes scapularis	-73.805	45.508
Ixodes scapularis	-73.789612	42.802158
Ixodes scapularis	-73.751011	41.052562
Ixodes scapularis	-73.75	45.583
Ixodes scapularis	-73.745	45.362
Ixodes scapularis	-73.74	45.439
Ixodes scapularis	-73.732302	41.12888
Ixodes scapularis	-73.730874	41.782133
Ixodes scapularis	-73.730552	41.782453
Ixodes scapularis	-73.717	45.967
Ixodes scapularis	-73.700538	42.578563
Ixodes scapularis	-73.692	45.57
Ixodes scapularis	-73.69	45.57
Ixodes scapularis	-73.68013	41.430094
Ixodes scapularis	-73.672331	41.308417
Ixodes scapularis	-73.665143	41.775918
Ixodes scapularis	-73.643233	41.221428
Ixodes scapularis	-73.635	45.431
Ixodes scapularis	-73.607266	41.290826
Ixodes scapularis	-73.600129	41.180069
Ixodes scapularis	-73.6	45.75
Ixodes scapularis	-73.590086	40.876455
Ixodes scapularis	-73.588058	45.046665
Ixodes scapularis	-73.58	45.4
Ixodes scapularis	-73.57782	41.602558
Ixodes scapularis	-73.547874	41.107221
Ixodes scapularis	-73.531326	40.82737
Ixodes scapularis	-73.511	45.501
Ixodes scapularis	-73.510491	40.682264
Ixodes scapularis	-73.509347	42.017447
Ixodes scapularis	-73.499	45.651
Ixodes scapularis	-73.48263	41.652549
Ixodes scapularis	-73.48	45.457
Ixodes scapularis	-73.458625	42.779542
Ixodes scapularis	-73.452706	40.696886
Ixodes scapularis	-73.442	45.977
Ixodes scapularis	-73.436	45.591
Ixodes scapularis	-73.435937	45.429516
Ixodes scapularis	-73.435192	40.842822
Ixodes scapularis	-73.434455	43.821442
Ixodes scapularis	-73.421849	42.890899
Ixodes scapularis	-73.42052	44.533758
Ixodes scapularis	-73.4198	42.369403
Ixodes scapularis	-73.41752	41.776642
Ixodes scapularis	-73.407487	42.253678
Ixodes scapularis	-73.407	45.498
Ixodes scapularis	-73.397445	43.570092
Ixodes scapularis	-73.381816	42.452086
Ixodes scapularis	-73.351014	44.075839
Ixodes scapularis	-73.351	45.534
Ixodes scapularis	-73.338962	44.693001
Ixodes scapularis	-73.333	45.583
Ixodes scapularis	-73.332667	40.92636
Ixodes scapularis	-73.327	45.136
Ixodes scapularis	-73.316547	41.509406
Ixodes scapularis	-73.31	45.345
Ixodes scapularis	-73.3	45.2
Ixodes scapularis	-73.29648	44.551459
Ixodes scapularis	-73.296	45.652
Ixodes scapularis	-73.295	45.054
Ixodes scapularis	-73.29456	42.481032
Ixodes scapularis	-73.29	45.529
Ixodes scapularis	-73.287	45.448
Ixodes scapularis	-73.280616	44.627992
Ixodes scapularis	-73.276769	41.420048
Ixodes scapularis	-73.273395	44.037154
Ixodes scapularis	-73.266	45.306
Ixodes scapularis	-73.264378	44.267555
Ixodes scapularis	-73.210205	41.606153
Ixodes scapularis	-73.209969	42.948551
Ixodes scapularis	-73.209	45.143
Ixodes scapularis	-73.191231	44.116594
Ixodes scapularis	-73.188608	41.747374
Ixodes scapularis	-73.182328	43.729545
Ixodes scapularis	-73.172722	44.514594
Ixodes scapularis	-73.171005	44.011653
Ixodes scapularis	-73.169455	43.272313
Ixodes scapularis	-73.169044	44.459
Ixodes scapularis	-73.162805	40.705608
Ixodes scapularis	-73.160927	45.554009
Ixodes scapularis	-73.149	45.084
Ixodes scapularis	-73.14571	42.033757
Ixodes scapularis	-73.127822	44.30817
Ixodes scapularis	-73.120667	40.907547
Ixodes scapularis	-73.117356	43.090469
Ixodes scapularis	-73.1	45.6
Ixodes scapularis	-73.097175	43.615308
Ixodes scapularis	-73.096703	43.14772
Ixodes scapularis	-73.08	46.05
Ixodes scapularis	-73.063544	44.24538
Ixodes scapularis	-73.058635	40.94925
Ixodes scapularis	-73.0553	42.899139
Ixodes scapularis	-73.051	45.666
Ixodes scapularis	-73.037903	44.18385
Ixodes scapularis	-73.037842	44.184055
Ixodes scapularis	-73.03778	44.183963
Ixodes scapularis	-73.037758	44.183903
Ixodes scapularis	-73.037736	44.184197
Ixodes scapularis	-73.037628	44.183813
Ixodes scapularis	-73.037605	44.183963
Ixodes scapularis	-73.022722	44.562216
Ixodes scapularis	-73.007233	43.662833
Ixodes scapularis	-72.988	45.774
Ixodes scapularis	-72.973031	43.753108
Ixodes scapularis	-72.972349	41.328362
Ixodes scapularis	-72.957625	44.3964
Ixodes scapularis	-72.956445	44.237424
Ixodes scapularis	-72.947	45.627
Ixodes scapularis	-72.934203	41.823294
Ixodes scapularis	-72.917	45.117
Ixodes scapularis	-72.901158	40.797247
Ixodes scapularis	-72.899357	44.510676
Ixodes scapularis	-72.88758	44.446747
Ixodes scapularis	-72.862051	41.428191
Ixodes scapularis	-72.841	45.583
Ixodes scapularis	-72.837826	41.796922
Ixodes scapularis	-72.83	46.496
Ixodes scapularis	-72.826213	42.619999
Ixodes scapularis	-72.82476	41.527241
Ixodes scapularis	-72.82	40.82
Ixodes scapularis	-72.798187	44.375092
Ixodes scapularis	-72.78	47.44
Ixodes scapularis	-72.768135	40.903984
Ixodes scapularis	-72.748	45.207
Ixodes scapularis	-72.74756	44.363793
Ixodes scapularis	-72.742583	44.430281
Ixodes scapularis	-72.73875	41.903279
Ixodes scapularis	-72.723	45.398
Ixodes scapularis	-72.720536	45.312116
Ixodes scapularis	-72.700637	43.397538
Ixodes scapularis	-72.671975	42.19068
Ixodes scapularis	-72.671378	42.78715
Ixodes scapularis	-72.655416	43.070676
Ixodes scapularis	-72.650406	41.913223
Ixodes scapularis	-72.648658	44.173787
Ixodes scapularis	-72.647582	43.847342
Ixodes scapularis	-72.638	45.314
Ixodes scapularis	-72.634678	41.740633
Ixodes scapularis	-72.633716	42.962788
Ixodes scapularis	-72.62	46.227
Ixodes scapularis	-72.615	45.107
Ixodes scapularis	-72.609358	44.206481
Ixodes scapularis	-72.598234	42.915251
Ixodes scapularis	-72.592437	42.862117
Ixodes scapularis	-72.578392	41.633962
Ixodes scapularis	-72.572237	44.260445
Ixodes scapularis	-72.571	45.345
Ixodes scapularis	-72.567	45.833
Ixodes scapularis	-72.557698	42.086196
Ixodes scapularis	-72.541556	42.519698
Ixodes scapularis	-72.532775	43.373767
Ixodes scapularis	-72.532775	43.373653
Ixodes scapularis	-72.53277	43.3737
Ixodes scapularis	-72.532713	43.373762
Ixodes scapularis	-72.522762	42.436311
Ixodes scapularis	-72.522482	42.436648
Ixodes scapularis	-72.522472	42.436287
Ixodes scapularis	-72.515	45.217
Ixodes scapularis	-72.505087	42.340368
Ixodes scapularis	-72.503822	41.980515
Ixodes scapularis	-72.499	45.759
Ixodes scapularis	-72.492263	44.207083
Ixodes scapularis	-72.488834	44.386734
Ixodes scapularis	-72.48877	44.288792
Ixodes scapularis	-72.470467	43.464706
Ixodes scapularis	-72.459228	43.626922
Ixodes scapularis	-72.457709	44.337027
Ixodes scapularis	-72.447494	41.964817
Ixodes scapularis	-72.442778	43.359167
Ixodes scapularis	-72.405805	41.815233
Ixodes scapularis	-72.39494	43.139612
Ixodes scapularis	-72.350335	43.874361
Ixodes scapularis	-72.338	45.472
Ixodes scapularis	-72.337813	41.062631
Ixodes scapularis	-72.335625	44.362244
Ixodes scapularis	-72.326691	42.168289
Ixodes scapularis	-72.295707	41.04512
Ixodes scapularis	-72.292667	41.91113
Ixodes scapularis	-72.281022	43.697681
Ixodes scapularis	-72.279978	43.695086
Ixodes scapularis	-72.248077	41.57243
Ixodes scapularis	-72.240862	43.816412
Ixodes scapularis	-72.238986	43.887335
Ixodes scapularis	-72.228	46.171
Ixodes scapularis	-72.197113	44.045311
Ixodes scapularis	-72.175766	42.920864
Ixodes scapularis	-72.17024	43.796274
Ixodes scapularis	-72.17	45.31
Ixodes scapularis	-72.155	45.267
Ixodes scapularis	-72.153277	43.841628
Ixodes scapularis	-72.142242	43.917999
Ixodes scapularis	-72.14	45.66
Ixodes scapularis	-72.131487	43.082794
Ixodes scapularis	-72.105749	42.417794
Ixodes scapularis	-72.099137	42.115406
Ixodes scapularis	-71.930757	42.178968
Ixodes scapularis	-71.918422	45.374399
Ixodes scapularis	-71.86563	41.788078
Ixodes scapularis	-71.846145	42.401162
Ixodes scapularis	-71.846108	42.40113
Ixodes scapularis	-71.82642	42.297135
Ixodes scapularis	-71.741037	46.895874
Ixodes scapularis	-71.728721	42.188711
Ixodes scapularis	-71.709456	42.378423
Ixodes scapularis	-71.661	45.482
Ixodes scapularis	-71.659039	42.446317
Ixodes scapularis	-71.619	42.332705
Ixodes scapularis	-71.591355	42.692845
Ixodes scapularis	-71.57355	43.088288
Ixodes scapularis	-71.57035	41.201845
Ixodes scapularis	-71.553483	42.593717
Ixodes scapularis	-71.552754	41.921578
Ixodes scapularis	-71.545013	42.751502
Ixodes scapularis	-71.526649	41.379409
Ixodes scapularis	-71.510921	42.413849
Ixodes scapularis	-71.51062	42.41402
Ixodes scapularis	-71.510492	42.413875
Ixodes scapularis	-71.482843	42.67509
Ixodes scapularis	-71.481363	42.158213
Ixodes scapularis	-71.451	46.741
Ixodes scapularis	-71.450637	41.56725
Ixodes scapularis	-71.4497	43.333795
Ixodes scapularis	-71.449395	43.333858
Ixodes scapularis	-71.443397	42.634075
Ixodes scapularis	-71.428477	42.696225
Ixodes scapularis	-71.422786	42.20968
Ixodes scapularis	-71.410296	41.783197
Ixodes scapularis	-71.393065	42.420653
Ixodes scapularis	-71.371	46.902
Ixodes scapularis	-71.36	46.851
Ixodes scapularis	-71.356	46.756
Ixodes scapularis	-71.326743	42.408322
Ixodes scapularis	-71.325783	42.489692
Ixodes scapularis	-71.316033	42.299074
Ixodes scapularis	-71.282	46.779
Ixodes scapularis	-71.27	46.861
Ixodes scapularis	-71.243	48.423
Ixodes scapularis	-71.226	46.676
Ixodes scapularis	-71.226	46.364
Ixodes scapularis	-71.21417	42.109525
Ixodes scapularis	-71.203942	42.404453
Ixodes scapularis	-71.192	46.859
Ixodes scapularis	-71.183272	42.25107
Ixodes scapularis	-71.18	46.8
Ixodes scapularis	-71.160047	42.160514
Ixodes scapularis	-71.150744	42.630947
Ixodes scapularis	-71.088311	42.447262
Ixodes scapularis	-71.072878	42.059903
Ixodes scapularis	-71.05051	42.546563
Ixodes scapularis	-71.033	46.133
Ixodes scapularis	-71.03215	42.723083
Ixodes scapularis	-71.031983	42.723408
Ixodes scapularis	-71.025964	42.19582
Ixodes scapularis	-71.003472	42.088807
Ixodes scapularis	-70.980551	44.014648
Ixodes scapularis	-70.972954	43.155864
Ixodes scapularis	-70.961571	41.609745
Ixodes scapularis	-70.932122	42.575001
Ixodes scapularis	-70.925074	42.861504
Ixodes scapularis	-70.917712	42.269378
Ixodes scapularis	-70.914812	42.471772
Ixodes scapularis	-70.910346	43.077514
Ixodes scapularis	-70.9	46.92
Ixodes scapularis	-70.896	47.044
Ixodes scapularis	-70.883	46.31
Ixodes scapularis	-70.864687	42.807595
Ixodes scapularis	-70.854257	42.263994
Ixodes scapularis	-70.85	47.117
Ixodes scapularis	-70.845459	42.150955
Ixodes scapularis	-70.843363	42.630843
Ixodes scapularis	-70.821287	42.684538
Ixodes scapularis	-70.815074	41.661616
Ixodes scapularis	-70.75	43.4
Ixodes scapularis	-70.744805	42.215163
Ixodes scapularis	-70.72792	42.075786
Ixodes scapularis	-70.705163	42.624207
Ixodes scapularis	-70.673	46.12
Ixodes scapularis	-70.666712	41.96035
Ixodes scapularis	-70.646867	41.912959
Ixodes scapularis	-70.622096	41.582112
Ixodes scapularis	-70.600492	42.660017
Ixodes scapularis	-70.558287	41.634957
Ixodes scapularis	-70.543	41.9197
Ixodes scapularis	-70.543	41.91985
Ixodes scapularis	-70.52715	41.858281
Ixodes scapularis	-70.52697	41.858283
Ixodes scapularis	-70.508331	41.79037
Ixodes scapularis	-70.503445	41.555226
Ixodes scapularis	-70.477025	41.6113
Ixodes scapularis	-70.443579	43.673067
Ixodes scapularis	-70.417	46.317
Ixodes scapularis	-70.370901	41.694998
Ixodes scapularis	-70.2609	43.7911
Ixodes scapularis	-70.248558	44.5892
Ixodes scapularis	-70.087485	41.738973
Ixodes scapularis	-70.039794	43.750327
Ixodes scapularis	-70.031953	41.936988
Ixodes scapularis	-70.004701	41.748747
Ixodes scapularis	-69.991869	43.867837
Ixodes scapularis	-69.468338	44.370545
Ixodes scapularis	-69.333185	44.617563
Ixodes scapularis	-69.180078	44.190395
Ixodes scapularis	-69.177242	44.3355
Ixodes scapularis	-69.076019	44.590322
Ixodes scapularis	-69.067	48.1
Ixodes scapularis	-68.99354	44.494103
Ixodes scapularis	-68.992757	44.494564
Ixodes scapularis	-68.845138	44.737752
Ixodes scapularis	-68.711617	44.832523
Ixodes scapularis	-68.687302	44.916477
Ixodes scapularis	-68.597474	44.310219
Ixodes scapularis	-68.547712	44.238517
Ixodes scapularis	-67.225945	46.132072
Ixodes scapularis	-66.813	45.693
Ixodes scapularis	-66.72	46.364
Ixodes scapularis	-66.64	45.959
Ixodes scapularis	-66.063	45.273
Ixodes scapularis	-65.948	43.897
Ixodes scapularis	-65.886413	43.788907
Ixodes scapularis	-65.500711	44.733301
Ixodes scapularis	-65.440434	45.679734
Ixodes scapularis	-65.43383	44.712362
Ixodes scapularis	-65.34	43.68
Ixodes scapularis	-65.324	43.763
Ixodes scapularis	-65.027695	44.378217
Ixodes scapularis	-64.923363	44.413122
Ixodes scapularis	-64.865482	44.959516
Ixodes scapularis	-64.775	46.094
Ixodes scapularis	-64.771904	45.469319
Ixodes scapularis	-64.77127	45.469281
Ixodes scapularis	-64.74	45.89
Ixodes scapularis	-64.699965	44.533148
Ixodes scapularis	-64.668	45.88
Ixodes scapularis	-64.667	44.016
Ixodes scapularis	-64.634515	44.477469
Ixodes scapularis	-64.604	44.071
Ixodes scapularis	-64.542124	45.068969
Ixodes scapularis	-64.541	46.219
Ixodes scapularis	-64.52	44.378
Ixodes scapularis	-64.499	44.533
Ixodes scapularis	-64.451	44.735
Ixodes scapularis	-64.38	44.45
Ixodes scapularis	-64.368	45.898
Ixodes scapularis	-64.352	45.084
Ixodes scapularis	-64.256077	44.526107
Ixodes scapularis	-64.170278	45.095556
Ixodes scapularis	-64.033	46.95
Ixodes scapularis	-64.02343	44.964523
Ixodes scapularis	-63.881	44.689
Ixodes scapularis	-63.867	46.433
Ixodes scapularis	-63.817	46.483
Ixodes scapularis	-63.789	46.396
Ixodes scapularis	-63.754573	44.663431
Ixodes scapularis	-63.733	46.333
Ixodes scapularis	-63.72	44.47
Ixodes scapularis	-63.661	45.85
Ixodes scapularis	-63.639429	44.741748
Ixodes scapularis	-63.615	44.816
Ixodes scapularis	-63.577	44.67
Ixodes scapularis	-63.57038	44.479684
Ixodes scapularis	-63.5	46.233
Ixodes scapularis	-63.303091	44.930003
Ixodes scapularis	-63.3	46.217
Ixodes scapularis	-63.277986	45.405159
Ixodes scapularis	-63.217	46.267
Ixodes scapularis	-63.13	46.24
Ixodes scapularis	-63.11	45.75
Ixodes scapularis	-63.09	46.31
Ixodes scapularis	-62.966	45.78
Ixodes scapularis	-62.85	46.417
Ixodes scapularis	-62.833	45.983
Ixodes scapularis	-62.768853	45.763156
Ixodes scapularis	-62.671669	46.210885
Ixodes scapularis	-62.567	46.183
Ixodes scapularis	-62.547	45.565
Ixodes scapularis	-62.45	46.467
Ixodes scapularis	-62.25	46.35
Ixodes scapularis	-62.025833	45.65361
Ixodes scapularis	-62	46.45
Ixodes scapularis	-61.971522	45.684022
Ixodes scapularis	-61.945059	45.876878
Ixodes scapularis	-61.899	47.404
Ixodes scapularis	-61.26	45.34
Ixodes scapularis	-61.067	46.383
Ixodes scapularis	-60.480423	46.416086
Ixodes scapularis	-60.192	46.135
Ixodes scapularis	-59.957	46.197
Ixodes scapularis	-58.693998	47.611678
Ixodes scapularis	-57.767	48.981
Ixodes scapularis	-54.311	49.632
